# Supplementary material for: Genetic parameter estimates and selection gain for multiple traits in white Guinea yam (Dioscorea rotundata) in Ghana
Source: Euphytica. 2025 Feb 6;221(3):23. doi: 10.1007/s10681-025-03467-x (PMC11802673; doi:10.1007/s10681-025-03467-x)
Supplement: Supplementary file 1 — Supplementary file1 (XLSX 24 KB) [file 10681_2025_3467_MOESM1_ESM.xlsx]

## Sheet: Sheet1
Genotype	Status	source/origin	Development	Number_of_tubers_per_plant	Tuber_yield_per_plant	Fresh_tuber_yield_t_ha	Average_tuber_weight	Tuber_length	Tuber_width	Tuber_dry_matter_content	Tuber_flesh_oxidation	audpc_YMV	Plant_vigour	Selection_Index	Rank_based_on_Selection_index
SDr1403001_012	Breeding line	CSIR - SARI	open pollinated	2	2.92164	22.0274	1.7	33.9627	16.0345	34.6364	0.987316	154.67	2.98872	0.986747	8
SDr1403001_027	Breeding line	CSIR - SARI	open pollinated	1.78333	2.04789	17.8708	1.28333	33.2466	12.4113	35.2128	0.999656	171.817	2.01943	-0.144163	48
SDr1403001_054	Breeding line	CSIR - SARI	open pollinated	1.05	2.20994	17.9189	3.26667	34.5079	11.7153	34.9671	1.00101	213.976	2.49764	0.16741	29
SDr1403001_073	Breeding line	CSIR - SARI	open pollinated	1.59033	2.10445	15.0782	1.7054	33.7907	14.404	37.1863	0.99198	208.676	1.99795	-0.320631	58
SDr1403001_088	Breeding line	CSIR - SARI	open pollinated	1.01866	3.60087	16.9422	3.47253	31.0959	21.1023	32.3981	0.976095	124.357	2.30543	1.21719	6
SDr1403002	landrace	CSIR - SARI	landrace	3.1038	1.56381	12.2108	1.02445	26.4141	12.5047	31.6668	0.985945	232.351	1.98687	-0.956071	73
SDr1403003	landrace	CSIR - SARI	landrace	1.6	1.80061	14.1953	1.23333	30.063	12.429	36.3558	1.00602	194.79	2.1692	-0.728925	71
SDr1403003_042	Breeding line	CSIR - SARI	open pollinated	1.93333	2.03793	16.104	1.38333	28.1187	12.3425	30.9536	0.978207	182.359	2.01424	-0.502689	66
SDr1403003_048	Breeding line	CSIR - SARI	open pollinated	2	1.80211	13.6997	1.48333	31.495	12.2129	31.7318	1.01074	194.773	2.33633	-2.33241	81
SDr1403003_147	Breeding line	CSIR - SARI	open pollinated	2.11536	3.35566	17.2017	1.89702	32.0851	15.762	36.3926	1.00185	175.465	2.44057	0.873228	10
SDr1403004	landrace	CSIR - SARI	landrace	2.06667	2.2945	16.6122	1.71667	28.6346	12.5179	31.9096	0.996283	179.889	2.1738	-0.0776135	42
SDr1403005	landrace	CSIR - SARI	landrace	2	2.19671	18.1678	1.26667	34.0222	20.446	31.3653	0.979361	218.619	2.65118	-0.567544	70
SDr1403008_127	Breeding line	CSIR - SARI	open pollinated	2.26073	2.0906	15.2651	1.15581	31.7674	14.4979	32.6362	1.03645	169.309	2.17306	-0.313164	56
SDr1403016_008	Breeding line	CSIR - SARI	open pollinated	2.64574	2.97648	17.5592	1.44256	33.4583	10.7607	37.3744	1.0072	201.537	2.35257	0.612908	15
SDr1403016_038	Breeding line	CSIR - SARI	open pollinated	2.01136	2.85841	16.9497	1.68973	32.6915	12.4134	29.6185	2.32759	166.856	2.20106	-0.0717234	41
SDr1403017_057	Breeding line	CSIR - SARI	open pollinated	1	2.32059	18.0819	1.98333	33.7125	13.6273	32.0216	1.00828	159.44	2.98825	-0.100209	43
SDr1403017_071	Breeding line	CSIR - SARI	open pollinated	2.5	2.17729	16.9256	1.43333	35.4169	12.1836	33.2809	1.00611	207.67	2.15154	-0.181042	50
SDr1403017_131	Breeding line	CSIR - SARI	open pollinated	3.11426	2.25093	17.9141	1.05406	32.3719	10.6586	34.3861	3.0105	208.34	2.55262	-0.296558	53
SDr1403017_20	Breeding line	CSIR - SARI	open pollinated	2.45809	2.08452	18.681	1.04594	30.0153	11.8178	24.7381	2.96556	206.002	2.55745	-1.15438	75
SDr1403022_156	Breeding line	CSIR - SARI	open pollinated	2.66515	2.04867	13.2142	1.15959	30.8118	16.5705	29.579	2.97802	219.676	1.99172	-1.22719	76
SDr1403022_69	Breeding line	CSIR - SARI	open pollinated	2	4.39337	27.8783	2.9	46.6462	15.279	29.7798	1.32761	185.445	3.01045	0.81417	11
SDr1403068_029	Breeding line	CSIR - SARI	open pollinated	1.66667	2.40011	16.9526	1.66667	32.2493	12.6375	31.6417	0.971768	196.404	3.00282	-0.30865	55
SDr1403068_058	Breeding line	CSIR - SARI	open pollinated	0.971747	1.04129	11.3195	0.9	27.0709	15.2442	31.4343	1.01313	227.108	2.37049	-1.83635	79
SDr1403074	landrace	CSIR - SARI	landrace	2	2.28282	18.4232	1.48333	33.4339	14.7194	41.7622	1.01379	196.734	2.51078	0.406456	19
SDr1403076	landrace	CSIR - SARI	landrace	2	2.46679	19.1315	1.65	38.4643	13.0292	41.6641	0.992377	216.568	2.1674	0.469781	18
TDr1000344	landrace	IITA	controlled cross	1.79183	2.99495	20.684	2	29.616	14.3622	35.0014	0.999205	158.733	2.32996	0.938482	9
TDr1700001_003	Breeding line	IITA	controlled cross	2	1.97329	17.2104	1.15	31.6776	14.3535	32.7021	1.00849	196.153	2.18135	-0.536296	69
TDr1700001_034	Breeding line	IITA	controlled cross	1.6972	3.13504	25.119	2.22203	33.9242	16.0231	32.0559	0.98519	179.02	3.00534	1.03734	7
TDr1700001_077	Breeding line	IITA	controlled cross	1.66667	1.98504	14.6572	1.46667	30.7244	14.5356	27.8421	3.32324	214.118	2.17408	-1.55847	78
TDr1700001_112	Breeding line	IITA	controlled cross	2	3.68159	26.1905	1.96667	35.0749	15.1943	25.5069	1.32894	199.123	2.49442	2.08742	3
TDr1700001_115	Breeding line	IITA	controlled cross	1.5	2.53902	20.6166	1.96667	29.7854	17.7096	27.8615	1.66162	185.975	2.32648	-0.167028	49
TDr1700001_121	Breeding line	IITA	controlled cross	2.5	2.65539	22.5994	1.53333	31.3087	15.7774	32.1051	1.01979	201.602	2.50251	0.479007	16
TDr1700001_140	Breeding line	IITA	controlled cross	1.46104	2.51742	13.4587	1.9427	38.3897	13.796	34.5276	2.99309	175.454	2.18496	-0.466038	64
TDr1700002_019	Breeding line	IITA	controlled cross	2.00479	1.41747	13.4744	0.857435	25.4538	10.063	31.9293	1.89029	208.222	2.01178	-1.4454	77
TDr1700002_023	Breeding line	IITA	controlled cross	1.7	2.84716	23.5252	2.03333	36.8978	14.5162	31.0869	0.940786	177.856	1.9856	0.673814	13
TDr1700002_032	Breeding line	IITA	controlled cross	2.08333	2.56659	19.7748	1.46667	35.8701	12.7272	28.4342	1.01767	180.059	2.16484	-0.022385	39
TDr1700002_041	Breeding line	IITA	controlled cross	2.63333	2.46004	15.6028	1.25	31.6381	12.252	30.4637	0.97436	165.778	2.16505	-0.0303956	40
TDr1700002_049	Breeding line	IITA	controlled cross	1.21667	2.71168	18.0125	2.23333	34.5206	15.5825	35.2461	0.995062	164.021	2.17025	0.474846	17
TDr1700002_090	Breeding line	IITA	controlled cross	1.02013	2.54837	21.9057	6.075	34.1759	14.4954	33.2124	0.996061	219.946	2.17108	1.61245	4
TDr1700002_093	Breeding line	IITA	controlled cross	3.47175	2.73534	17.2448	1.7	40.0738	13.104	26.7242	1.01756	168.16	1.98759	0.348826	21
TDr1700002_096	Breeding line	IITA	controlled cross	1.0685	0.753548	10.2756	0.6	17.8276	9.24116	28.6347	1.00109	253.922	1.98425	-0.791467	72
TDr1700002_114	Breeding line	IITA	controlled cross	1.43333	3.27978	28.5902	2.65	39.4127	15.6976	29.7449	1.29476	172.843	2.33047	1.31504	5
TDr1700003_018	Breeding line	IITA	controlled cross	1.55	2.69082	21.695	1.86667	40.9561	13.5145	29.2274	2.32128	165.08	2.15071	0.08891	34
TDr1700003_045	Breeding line	IITA	controlled cross	2.03797	2.67907	19.6288	1.84379	37.6039	13.9877	34.4908	3.01019	203.17	2.3542	0.00713729	36
TDr1700003_099	Breeding line	IITA	controlled cross	1.8	2.41724	17.8832	1.6	30.5157	12.7121	33.4564	1.00109	186.569	2.16725	-0.020247	38
TDr1700003_103	Breeding line	IITA	controlled cross	1.83333	2.73976	20.8484	1.86667	32.6637	14.4927	33.2798	1.34487	200.832	2.83256	0.305756	23
TDr1700003_125	Breeding line	IITA	controlled cross	1.33333	2.49947	23.6686	2.15	31.7817	14.3032	31.5449	3.0206	202.24	2.56216	-0.110583	44
TDr1700003_128	Breeding line	IITA	controlled cross	0.959748	2.78175	19.5532	4.3	31.2286	12.9787	31.4284	1.00615	205.86	2.33716	0.750167	12
TDr1700003_133	Breeding line	IITA	controlled cross	1.86667	2.51199	21.4129	1.8	36.5827	12.6023	26.3502	1.37015	188.251	2.34841	-0.136083	47
TDr1700003_144	Breeding line	IITA	controlled cross	1.45809	2.60795	17.0901	1.77811	36.0657	13.2822	33.5965	1.01578	146.311	1.96977	0.235748	27
TDr1700003_151	Breeding line	IITA	controlled cross	1.48686	2.67107	13.8479	2.1	32.1402	14.6683	34.2201	3.37278	181.31	2.23862	-0.391986	62
TDr1700004_001	Breeding line	IITA	controlled cross	2.5	2.43648	21.2342	1.21667	35.3311	12.86	31.4029	1.01353	178.038	2.18184	0.264381	26
TDr1700004_014	Breeding line	IITA	controlled cross	2	4.53092	37.5123	2.46667	54.5061	14.7024	30.4976	1.0233	169.718	2.83197	2.87023	1
TDr1700004_024	Breeding line	IITA	controlled cross	2	2.70426	23.7423	1.8	38.3254	14.6158	31.4438	3.00883	200.038	2.33573	0.128791	31
TDr1700004_030	Breeding line	IITA	controlled cross	2	2.18774	18.8182	1.41667	34.4938	12.368	31.7132	0.984963	189.479	2.0037	-0.202026	51
TDr1700004_031	Breeding line	IITA	controlled cross	2	2.7161	21.1569	1.55	38.295	11.9138	32.047	1.02574	190.671	2.65977	0.298177	24
TDr1700004_044	Breeding line	IITA	controlled cross	2	2.6554	21.9356	1.71667	36.3085	13.9316	30.9806	3.02913	165.103	2.99987	0.160241	30
TDr1700004_063	Breeding line	IITA	controlled cross	2.07169	2.34823	18.8743	1.62514	44.2535	13.6733	34.0941	2.3463	194.308	2.00788	-0.133726	46
TDr1700004_105	Breeding line	IITA	controlled cross	1.5945	2.08558	16.9229	1.57433	34.9972	14.0517	30.185	0.994795	184.435	2.78372	-0.516065	67
TDr1700004_107	Breeding line	IITA	controlled cross	1.68333	2.37504	20.2602	1.58333	36.2089	12.8346	30.7115	2.69502	200.938	3.00724	-0.500311	65
TDr1700004_113	Breeding line	IITA	controlled cross	3	3.69881	31.4452	2.4	46.6445	15.7593	35.0019	0.994256	178.777	2.99935	2.56285	2
TDr1700004_134	Breeding line	IITA	controlled cross	2.16667	2.40521	20.5905	1.38333	34.8418	12.7904	34.3325	2.00177	183.848	2.99482	0.10955	32
TDr8902665	Breeding line	IITA	controlled cross	3.16667	2.1811	17.4692	1.46667	30.1307	13.6019	37.8067	1.16183	202.398	2.1405	0.398385	20
TDr9518544	Breeding line	IITA	controlled cross	1	1.54463	15.8134	1.76667	29.9139	10.0656	34.1166	0.990422	222.328	2.25857	-1.10422	74
TDr9519177	Breeding line	IITA	controlled cross	1.4	1.3382	14.906	1.23333	24.9718	12.1407	28.5067	2.0005	231.301	1.6733	-1.93835	80
TDrCacaclone_016	Breeding line	IITA	controlled cross	2	2.68251	21.999	2.05	36.268	14.2657	32.625	2.99361	176.71	2.3203	0.348401	22
TDrCacaclone_026	Breeding line	IITA	controlled cross	2.58266	1.80209	16.6209	1.04892	31.0202	11.3325	35.7871	0.994778	197.592	2.75088	-0.320586	57
TDrCacaclone_033	Breeding line	IITA	controlled cross	2.00279	1.9428	15.5005	1.04054	25.848	10.2829	31.8291	0.997229	157.663	2.47231	-0.461382	63
TDrCacaclone_037	Breeding line	IITA	controlled cross	2.11667	2.88512	18.0597	1.66667	33.4668	13.0096	30.6169	3.01212	184.2	1.99458	-0.122309	45
TDrCacaclone_040	Breeding line	IITA	controlled cross	1.58814	2.40536	21.0626	1.59811	36.0941	14.1161	27.8455	0.985526	197.573	2.40544	-0.296428	52
TDrCacaclone_047	Breeding line	IITA	controlled cross	1.53333	2.69779	18.2592	2.08333	37.5032	14.0039	31.5528	1.97492	183.836	2.83017	-0.01423	37
TDrCacaclone_055	Breeding line	IITA	controlled cross	1.83333	2.6235	15.0873	1.98333	29.385	13.3847	34.4811	2.99006	156.775	2.15742	0.0115928	35
TDrCacaclone_059	Breeding line	IITA	controlled cross	3	2.37009	20.6263	1.23333	32.6919	12.5337	37.1511	3.3558	185.221	2.3223	0.267603	25
TDrCacaclone_060	Breeding line	IITA	controlled cross	2	2.5021	22.7232	1.81667	35.9523	13.8865	32.3678	3.33043	181.024	3.01931	0.102935	33
TDrCacaclone_076	Breeding line	IITA	controlled cross	2.55691	2.35724	15.349	1.63852	25.0406	12.6672	31.2899	1.3399	208.958	2.52022	-0.29775	54
TDrCacaclone_083	Breeding line	IITA	controlled cross	1.48333	2.20367	20.0395	1.66667	32.5112	13.811	30.7641	1.01178	200.518	3.02663	-0.35511	61
TDrCacaclone_084	Breeding line	IITA	controlled cross	1.41545	2.37564	17.0005	1.85121	30.3388	15.5117	31.1905	0.966026	192.716	2.84243	-0.322244	59
TDrCacaclone_102	Breeding line	IITA	controlled cross	2	2.13046	17.8617	1.83333	26.4628	16.4306	26.0262	1.019	170.936	1.9816	-0.348533	60
TDrCacaclone_119	Breeding line	IITA	controlled cross	1.5	2.61541	22.7614	1.9	41.0579	14.1928	29.3536	0.96859	186.828	3.00208	0.187669	28
TDrCacaclone_126	Breeding line	IITA	controlled cross	3	2.21687	15.6165	1.41667	25.1685	13.9976	28.4946	3.01747	179.88	2.82917	-0.525766	68
TDrCacaclone_145	Breeding line	IITA	controlled cross	2.00279	2.74821	22.739	1.80325	38.0035	14.3596	39.6032	3.00471	188.438	2.98894	0.64107	14
